# Supplementary material for: Identification of the genetic and clinical characteristics of neuroblastomas using genome-wide analysis
Source: Oncotarget. 2017 Nov 18;8(64):107513–29. doi: 10.18632/oncotarget.22495 (PMC5746085; doi:10.18632/oncotarget.22495)
Supplement: Supplementary file 2 [file oncotarget-08-107513-s002.xlsx]

## Sheet: Sheet1
Gene	Exon	Forward	Reverse
ALK	20	AAGCGGCCGCAGGAAGTGGCCTGTGTAGTG	AAGCGGCCGCATAACATTCAGCCCCTACAC
	21_22	AAGCGGCCGCTGACTCTGTCTCCTCTTGTC	AAGCGGCCGCTTAGAAACCTCTCCAGGTTC
	23	AAGCGGCCGCAAGATTTGCCCAGACTCAGC	AAGCGGCCGCTGTCCTTGGCACAACAACTG
	24	AAGCGGCCGCAGATTTCCCTCCTCTCACTG	AAGCGGCCGCATGTGAGCCCTTGAGATCTG
	25	AAGCGGCCGCTAGTGATGGCCGTTGTACAC	AAGCGGCCGCCCAGGAGATGATGTAAGGGA
	26	AAGCGGCCGCGGCAGATGCTTAATGCCATC	AAGCGGCCGCCTCCCGGCTTAGAGTATAGA
	27	AAGCGGCCGCTGGGTGTGTCTATATCCATC	AAGCGGCCGCGTAACTAGCAGAAGTGTTCC
	28	AAGCGGCCGCCCCTCAACGTATTCGTTGCA	AAGCGGCCGCACTCTGACTGGCTTGACCTA
MYCN	2	AAGCGGCCGCATTAAAACGAACGGGGCG	AAGCGGCCGCTGGAGGATGACCGGGTTG
ATRX	1	AAGCGGCCGCCAGGAAGAAATGGTATGCCCTA	AAGCGGCCGCCAACTAAGCTAAATGCTGCTTGC
	2	AAGCGGCCGCTCCCATTTAGGTAGCTGTTGC	AAGCGGCCGCACCTTGGGAAATCCCGAATA
	3	AAGCGGCCGCGGTTTGGCATTATCCATCCA	AAGCGGCCGCCTGAATTTTGCTGTTCTCTTCA
	4	AAGCGGCCGCTTGGTTCAAAACGGTCAACA	AAGCGGCCGCAGGGGTTAAAGCTTTCCTTG
	5	AAGCGGCCGCGCTGAAACCAACCCATAAAGA	AAGCGGCCGCTGGTGTTACATGTTTTGCTGCT
	6	AAGCGGCCGCCCTTGAAAAATTCTGAAATATAGCC	AAGCGGCCGCTGCTGTCCTCCTCCTACAGAG
	7	AAGCGGCCGCAACTGACTTCTGCTGCTTTATGT	AAGCGGCCGCGGGCATATGTATTATCATCCTGA
	8	AAGCGGCCGCTGACACTGTTTTGCAACCTGA	AAGCGGCCGCGGCTTTAAAAATACCTGTGCTCAT
	9	AAGCGGCCGCAATTTTGATATGATAGAGTTGTGAGAC	AAGCGGCCGCAAATCCTGCTGGGATTTTTG
	10	AAGCGGCCGCGCAATCAGAACTAGTGGCTTACAA	AAGCGGCCGCTGTGCCTGCCTTTCTCTTTT
	11_12	AAGCGGCCGCCGACATGACATTTTCCAAATTACTG	AAGCGGCCGCTCAGTCCTTCCTCAGCTCGT
	13	AAGCGGCCGCGGGCTCAATAAAATAACATTTAACAC	AAGCGGCCGCGCTTCTCTACACTGCCAAAAGTG
	14	AAGCGGCCGCTGCTTTTAAGCATACCCATTTT	AAGCGGCCGCCCTGGTGTGTTGCAGTGTCT
	15	AAGCGGCCGCAAAAGTTGAATGCAGCAGAAA	AAGCGGCCGCTTCTAATGCATGTGTTTTTGACA
	16	AAGCGGCCGCACCACTCATTTATAAAGCATCTCA	AAGCGGCCGCCTCAGAGGACCCTGACTACCA
	17	AAGCGGCCGCCAAGGTATCCCCTAAAACCCTAA	AAGCGGCCGCGGCAAGAGGGATTAAAAGATGA
	18	AAGCGGCCGCTTCCCACTGAAATATGCATCAC	AAGCGGCCGCATCTCTTTCCCTGTGCCTTG
	19	AAGCGGCCGCTCTTCAGCCCCTACGACTGT	AAGCGGCCGCCATCTACTGTGGATAGCTTAGAGAAG
	20	AAGCGGCCGCCGCTCATTGTGTTTGAAATCACCC	AAGCGGCCGCCAATTGGATTTGTGGTGTGG
	21	AAGCGGCCGCTTGCAACTAGAAATCCTGTGG	AAGCGGCCGCCCACCTTTTCCTGCTGTGTT
	22	AAGCGGCCGCTCAATAACCAATCCTTCCACAA	AAGCGGCCGCAACAAACCTCCCCTCAGGAT
	23	AAGCGGCCGCACAATTTCCCCCGTAACAAT	AAGCGGCCGCTGAATAGCCAAACTTCTTTTTCA
	24	AAGCGGCCGCCAGCTTCCCAAAGTGCTAGG	AAGCGGCCGCGCAGTAGTTGTCAACAGGCAAA
	25	AAGCGGCCGCACGCCGGGCCATATTAAG	AAGCGGCCGCGGTTAAAACATGGTTTTGCTAGTTG
	26	AAGCGGCCGCCCCATTTTCTGGCCTTTCTT	AAGCGGCCGCGCTGGCACTTCACAAATAACC
	27_1	AAGCGGCCGCACCAGTCCGCTTTTCCTTCT	AAGCGGCCGCCATCTGATGCTGAGGAAAGTTCTG
	27_2_3	AAGCGGCCGCTTTCTGTTCATCGCTGCTTCCCTC	AAGCGGCCGCAGGAATGGATAATCAAGGGCACA
	27_4	AAGCGGCCGCCCAGAAAGCTTATCGACACCA	AAGCGGCCGCGGATAAGCGTAATTCTTCTGACAGTGC
	27_5	AAGCGGCCGCCCCGCCTGAGTCTTTAAATC	AAGCGGCCGCCCGGTGGTGAACATAAGAAATCTG
	27_6	AAGCGGCCGCCTTGTTCAGTTCCACTGCTGCCAT	AAGCGGCCGCCATCCAGATTTTCTCCAAAGAAG
	27_7	AAGCGGCCGCCCAATGCAAGATGAGCCTTC	AAGCGGCCGCTTCTTTTCCATAAAACCCTGGA
	28	AAGCGGCCGCATGTAACAATTCCTCCCAAAAG	AAGCGGCCGCCACACCAGTGTCCTGGAGATTT
	29	AAGCGGCCGCGAAGTCTTCCAAGGGCAGATACCA	AAGCGGCCGCGCATTTGCATCTGTAAAAGGAA
	30	AAGCGGCCGCCAAAAGGCAGAAAAGTGGAG	AAGCGGCCGCTTGACACCTGGCCCTTTTAC
	31	AAGCGGCCGCTTCCTTGTTGAGACCCACTGCTCA	AAGCGGCCGCGCCATGTTTGGTCGTTTGTACATAGT
	32	AAGCGGCCGCTCAGGTGATAGATACAAAGGGATTC	AAGCGGCCGCTCACTGTATTGAAGTTGCTATAGGG
	33	AAGCGGCCGCTCTCAAACTGGAAAACAACGAA	AAGCGGCCGCGGGGTTAGTATGCAAAAGGAGA
	34	AAGCGGCCGCCCATAAATGCTTCCTTTTCTAAGC	AAGCGGCCGCCACCACACCTGGCCTAAAAT
	35	AAGCGGCCGCTGTGCTTTGGAGGAGGTAGCCAAT	AAGCGGCCGCTAAGCAACACACAGGCCTAACCCA
ARID1A	1_1	AAGCGGCCGCCTACAGAGCCGGGAGCAG	AAGCGGCCGCCATGTTGTTGGTGGAAGACG
	1_2	AAGCGGCCGCCCCTGAACAATAACCTCACG	AAGCGGCCGCGCTGAGCGAAGGACGAAG
	1_3	AAGCGGCCGCACTCCTACTACCCCAACCGC	AAGCGGCCGCGAGAAGAGCCAGACAATGGC
	2	AAGCGGCCGCGGTTGGTCTCATTGCTCTTTC	AAGCGGCCGCATTCCTGTCAAGAGGCTTGG
	3	AAGCGGCCGCCTCCTAAGTATGAGGCCTTGC	AAGCGGCCGCTGCACGTTAGAGAACCACTCTG
	4	AAGCGGCCGCTTCGCAACTGGACTTTCTCTC	AAGCGGCCGCCACAAACCTATTCCCTGGGC
	5	AAGCGGCCGCTTTGCTCTTGGTTGTTTAAGG	AAGCGGCCGCCTGCCAGTGGAAGACTAGGG
	6	AAGCGGCCGCGGGAGGTACTTGGCCTCTTC	AAGCGGCCGCAATTTGCTGCAGGGATTGTC
	7	AAGCGGCCGCAATGTAGATGGTAAAGTCCCAGG	AAGCGGCCGCCCTTCTCTCACAAGGTTACAAGC
	8	AAGCGGCCGCTTGAATGACATTGTTTGGTGTTC	AAGCGGCCGCCCTGGTTTAGGTCCAGAAGC
	9_10	AAGCGGCCGCCACAGCACTATTTGGCTCCAG	AAGCGGCCGCAGGCTGGGATCTTGTCACTC
	11	AAGCGGCCGCAACACTGCTCCAGTCAAGAGAC	AAGCGGCCGCGGTACCACATGAAGCCAGTG
	12	AAGCGGCCGCACCTTACAGCCTGATGGGG	AAGCGGCCGCTCCTTGGCATATCCTGTTGG
	13_14	AAGCGGCCGCGAGATTCTGGGTCGTTCGTG	AAGCGGCCGCACAAGAACCCTGAGCCATTC
	15_16	AAGCGGCCGCAGAGGGCCTGGGTCAAAG	AAGCGGCCGCGGAGAACTGATTGCCATAGG
	17	AAGCGGCCGCCAACGGTGAGTAAAGCCTGG	AAGCGGCCGCTGAGCTTCTTAGACTTCAACACG
	18_1	AAGCGGCCGCCCAAGCATCTGGTTGTAGCC	AAGCGGCCGCTGTGTGCAGCATTTCATCTG
	18_2	AAGCGGCCGCCAAGGCACCATGTGGCAG	AAGCGGCCGCCCTCATCCAGAATAGTAAGGTGG
	19	AAGCGGCCGCAGTAGCTTCACTGATGGGGC	AAGCGGCCGCAAAGAGAAAGACCAAGGTGGC
	20_1	AAGCGGCCGCTCTGCCTCTCCCAACTGATAC	AAGCGGCCGCAGGCAGCAGCTCTGTCTTG
	20_2	AAGCGGCCGCAGGAGTTTGACAGTGGCCTG	AAGCGGCCGCGTGCAGCAGGATCAGCTTG
	20_3	AAGCGGCCGCGCGTCTGTGTGTCCAATACC	AAGCGGCCGCGGGTTCTTTCGGTCACTGAG
	20_4	AAGCGGCCGCGCATCCAGGACAACAATGTG	AAGCGGCCGCGGATTCTGAGGTGGTTTTGC
ARID1B	1_1	AAGCGGCCGCAACAGTGTGCACCACCAC	AAGCGGCCGCATGGGATGTTGCTGTTGCTG
	1_2	AAGCGGCCGCCCGTCACGAACTCAAACATG	AAGCGGCCGCATGGGATGTTGCTGTTGCTG
	1_3	AAGCGGCCGCAGCAGCTAAACCAGTTCCAG	AAGCGGCCGCTGTAGCCCGGATAATGGTTG
	1_4	AAGCGGCCGCTGCAGAACTCCCACGAAG	AAGCGGCCGCGGGTGACTCCTTTGTTGC
	2_1	AAGCGGCCGCTTTCTCTCTGCTTATGGTCC	AAGCGGCCGCCTGAGGGTACTGCATTCC
	2_2	AAGCGGCCGCTGGTGATGAAGAGACCTCAG	AAGCGGCCGCCTGCTGCCCTTCTACCAAAC
	3	AAGCGGCCGCGAATAGAAAGCAGCGTGTCG	AAGCGGCCGCTCTTCTCACCCTCCAATCTC
	4	AAGCGGCCGCTGGAGTCTCCCTACATTGC	AAGCGGCCGCGACTTATCCAGGACTACAGAGC
	5_1	AAGCGGCCGCCTGAAGGGCAAACTGTATGG	AAGCGGCCGCAGATCGAGACTGGTTGCTTC
	5_2	AAGCGGCCGCGAACGGAAGCAACTTTGAGC	AAGCGGCCGCTTTAGGAACTGGGACTCTCG
	6	AAGCGGCCGCGCATTGCAGAAGTGTGTGTC	AAGCGGCCGCAAGGAGGTGCATAGGTAAGC
	7	AAGCGGCCGCAATTCAGGGTTAGGACCAGG	AAGCGGCCGCACTGTGGGCTTGTATGAACC
	8	AAGCGGCCGCAACAGGAAGGGCCTATAACG	AAGCGGCCGCCAGGGAACAATGCAGCTATG
	9	AAGCGGCCGCAACCTGGAACACTTGACATG	AAGCGGCCGCCGTTTAGGCAGATTCACTGG
	10	AAGCGGCCGCCTCCTGCTTCACTCTGTAAC	AAGCGGCCGCTTCTTAGGTGGGTCTTGTCC
	11	AAGCGGCCGCTGCCTTCTGGGATTCAACG	AAGCGGCCGCCGACTTTCACACAGGCTTAG
	12	AAGCGGCCGCACTGCTGAGTGGGAGTAATG	AAGCGGCCGCTCTCTCATCCCTTAACACTGC
	13	AAGCGGCCGCGTATAACTAGCAAGGCAGC	AAGCGGCCGCGAGTTACCTCCAAACAGTAC
	14	AAGCGGCCGCGGGCAAACTTCACAGAGAG	AAGCGGCCGCGGTGTTCTGAGTGAAAGGTG
	15	AAGCGGCCGCGATCACACCACTGCATTAGC	AAGCGGCCGCTTCTCCCTGGTCCTGAATAG
	16	AAGCGGCCGCGAGTCAGGGTTCCAGAAATG	AAGCGGCCGCACTTCAACATCCCAGGAGTAC
	17_1	AAGCGGCCGCTCTCCTCAGTGTGTGACATG	AAGCGGCCGCTATCGTCTGTGCGGTTCATG
	17_2	AAGCGGCCGCTCAGCAGAATATGTGGGCAG	AAGCGGCCGCCTTTAAGATGAGCAGGAACAGC
	18	AAGCGGCCGCCACGCTTAACTGTCCTTGAG	AAGCGGCCGCGCTCATCAACTCAGGCATTAG
	19_1	AAGCGGCCGCAAGGTATTGACGGGTCTCAG	AAGCGGCCGCAGTGCAGAAGGCCACTATTG
	19_2	AAGCGGCCGCTTGATGACGACGAGGAAGAC	AAGCGGCCGCCGATGGTACACAGAGGAGTC
	19_3	AAGCGGCCGCAAGCATCATAGCAACCATCG	AAGCGGCCGCACAGTTGGAAAGGGATCTTG
	19_4	AAGCGGCCGCAAGAGGAGGATGAGGACAAG	AAGCGGCCGCCACATCATGTCTACGCTAGG
	19_5	AAGCGGCCGCTCTGTCGAGAAATGTCCATG	AAGCGGCCGCTCCTACGCTGGATAAACAAG
PHOX2B	1	AAGCGGCCGCCAGCCACCTTCTCCATATCC	AAGCGGCCGCCCTATATACGGGCGGAAAGG
	2	AAGCGGCCGCTCCTCACATTCTAGCTCCACG	AAGCGGCCGCCTCACCCCACACCTCCC
	3_1	AAGCGGCCGCCGAAGTAGAACTTGGGCCAC	AAGCGGCCGCAGCCCAGCCTTGTCCAG
	3_2	AAGCGGCCGCCAGGTCCCAATCCCAACC	AAGCGGCCGCACAATAGCCTTGGGCCTACC
PTPN11	3	AAGCGGCCGCCCTTGGGTTTCTTTCAACAC	AAGCGGCCGCTCACAAGCCTTTGGAGTCAG
	13	AAGCGGCCGCGCCATTGCAACATGCTCAGT	AAGCGGCCGCCAGTTGTCTATCAGAGCCTG
HRAS	2	AAGCGGCCGCTGGGTTTGCCCTTCAGATGG	AAGCGGCCGCTAGAGGAAGCAGGAGACAGG
	3	AAGCGGCCGCATGAGAGGTACCAGGGAGAG	AAGCGGCCGCTTGATCTGCTCCCTGAGAGG
KRAS	2	AAGCGGCCGCTTTGTATTAAAAGGTACTGGTGGAG	AAGCGGCCGCCTTGAAACCCAAGGTACATTTC
	3	AAGCGGCCGCTGGGTATGTGGTAGCATCTC	AAGCGGCCGCTATGCATGGCATTAGCAAAG
	4	AAGCGGCCGCAGAAGGAAGGAAAATTTGGTG	AAGCGGCCGCTTAAGAAGCAATGCCCTCTC
NRAS	2	AAGCGGCCGCAGGCCGATATTAATCCGGTG	AAGCGGCCGCGGACAGGTTTTAGAAACTTCAGC
	3	AAGCGGCCGCTGGGCTTGAATAGTTAGATGC	AAGCGGCCGCTGTGGTAACCTCATTTCCCC
